# Supplementary material for: PbrmiR397a regulates lignification during stone cell development in pear fruit
Source: Plant Biotechnol J. 2018 Jun 21;17(1):103–17. doi: 10.1111/pbi.12950 (PMC6330545; doi:10.1111/pbi.12950)
Supplement: Supplementary file 9 — Table S1 Identification of LAC genes in the Pyrus bretschneideri, Malus domestica, Fragaria vesca, Prunus persica, Nicotiana tabacum, and Arabidopsis thaliana. [file PBI-17-103-s005.xlsx]

## Sheet: Sheet1
Table S1 Identification of LAC genes in the P. bretschneideri, Malus domestica, Fragaria vesca, Prunus persica, Nicotiana tabacum and Arabidopsis thaliana.
laccase genes name	gene ID
PbrLAC1	Pbr012358.1
PbrLAC2	Pbr035962.1
PbrLAC3	Pbr042315.1
PbrLAC4	Pbr041372.1
PbrLAC5	Pbr027989.1
PbrLAC6	Pbr022396.1
PbrLAC7	Pbr022393.1
PbrLAC8	Pbr034948.1
PbrLAC9	Pbr014327.1
PbrLAC10	Pbr032053.1
PbrLAC11	Pbr029312.1
PbrLAC12	Pbr029299.1
PbrLAC13	Pbr011352.1
PbrLAC14	Pbr023439.1
PbrLAC15	Pbr033951.1
PbrLAC16	Pbr029309.1
PbrLAC17	Pbr018935.1
PbrLAC18	Pbr003857.1
PbrLAC19	Pbr029302.1
PbrLAC20	Pbr038988.1
PbrLAC21	Pbr035745.1
PbrLAC22	Pbr028392.1
PbrLAC23	Pbr041924.1
PbrLAC24	Pbr035929.1
PbrLAC25	Pbr035748.1
PbrLAC26	Pbr039980.1
PbrLAC27	Pbr012396.1
PbrLAC28	Pbr030875.1
PbrLAC29	Pbr012398.1
PbrLAC30	Pbr012395.1
PbrLAC31	Pbr024489.1
PbrLAC32	Pbr024725.2
PbrLAC33	Pbr034913.1
PbrLAC34	Pbr010955.1
PbrLAC35	Pbr010954.1
PbrLAC36	Pbr013101.1
PbrLAC37	Pbr038866.1
PbrLAC38	Pbr013456.1
MdLAC1	MDP0000262848
MdLAC2	MDP0000318606
MdLAC3	MDP0000090732
MdLAC4	MDP0000546342
MdLAC5	MDP0000168293
MdLAC6	MDP0000252970
MdLAC7	MDP0000307655
MdLAC8	MDP0000143780
MdLAC9	MDP0000280305
MdLAC10	MDP0000188477
MdLAC11	MDP0000240772
MdLAC12	MDP0000252988
MdLAC13	MDP0000266398
MdLAC14	MDP0000185799
MdLAC15	MDP0000242301
MdLAC16	MDP0000120008
MdLAC17	MDP0000185635
MdLAC18	MDP0000226700
MdLAC19	MDP0000610961
MdLAC20	MDP0000150489
MdLAC21	MDP0000221906
MdLAC22	MDP0000214159
MdLAC23	MDP0000436308
MdLAC24	MDP0000133475
MdLAC25	MDP0000261928
MdLAC26	MDP0000522743
MdLAC27	MDP0000126274
MdLAC28	MDP0000291183
MdLAC29	MDP0000296578
MdLAC30	MDP0000313123
MdLAC31	MDP0000246398
MdLAC32	MDP0000261927
MdLAC33	MDP0000459304
MdLAC34	MDP0000192322
MdLAC35	MDP0000226556
MdLAC36	MDP0000279478
MdLAC37	MDP0000299358
MdLAC38	MDP0000131142
MdLAC39	MDP0000436303
MdLAC40	MDP0000197717
MdLAC41	MDP0000179298
MdLAC42	MDP0000125288
MdLAC43	MDP0000201304
MdLAC44	MDP0000172457
MdLAC45	MDP0000054764
MdLAC46	MDP0000275020
MdLAC47	MDP0000920266
MdLAC48	MDP0000459146
FvLAC1	mrna27526.1-v1.0-hybrid
FvLAC2	mrna14746.1-v1.0-hybrid
FvLAC3	mrna27523.1-v1.0-hybrid
FvLAC4	mrna20428.1-v1.0-hybrid
FvLAC5	mrna25238.1-v1.0-hybrid
FvLAC6	mrna18812.1-v1.0-hybrid
FvLAC7	mrna07983.1-v1.0-hybrid
FvLAC8	mrna27527.1-v1.0-hybrid
FvLAC9	mrna27557.1-v1.0-hybrid
FvLAC10	mrna27556.1-v1.0-hybrid
FvLAC11	mrna16187.1-v1.0-hybrid
FvLAC12	mrna07465.1-v1.0-hybrid
FvLAC13	mrna21281.1-v1.0-hybrid
FvLAC14	mrna07472.1-v1.0-hybrid
FvLAC15	mrna24296.1-v1.0-hybrid
FvLAC16	mrna20911.1-v1.0-hybrid
FvLAC17	mrna18442.1-v1.0-hybrid
FvLAC18	mrna18444.1-v1.0-hybrid
FvLAC19	mrna27522.1-v1.0-hybrid
FvLAC20	mrna18757.1-v1.0-hybrid
FvLAC21	mrna15091.1-v1.0-hybrid
FvLAC22	mrna18760.1-v1.0-hybrid
FvLAC23	mrna28184.1-v1.0-hybrid
FvLAC24	mrna12086.1-v1.0-hybrid
FvLAC25	mrna09404.1-v1.0-hybrid
FvLAC26	mrna27531.1-v1.0-hybrid
FvLAC27	mrna17621.1-v1.0-hybrid
FvLAC28	mrna11910.1-v1.0-hybrid
FvLAC29	mrna20734.1-v1.0-hybrid
FvLAC30	mrna24295.1-v1.0-hybrid
FvLAC31	mrna02152.1-v1.0-hybrid
FvLAC32	mrna08067.1-v1.0-hybrid
FvLAC33	mrna17622.1-v1.0-hybrid
FvLAC34	mrna18694.1-v1.0-hybrid
FvLAC35	mrna05430.1-v1.0-hybrid
FvLAC36	mrna24292.1-v1.0-hybrid
FvLAC37	mrna11940.1-v1.0-hybrid
PpLAC1	ppa003296m
PpLAC2	ppa003308m
PpLAC3	ppa003319m
PpLAC4	ppa003349m
PpLAC5	ppa003408m
PpLAC6	ppa003489m
PpLAC7	ppa003529m
PpLAC8	ppa003546m
PpLAC9	ppa003572m
PpLAC10	ppa003577m
PpLAC11	ppa003580m
PpLAC12	ppa003583m
PpLAC13	ppa003587m
PpLAC14	ppa003590m
PpLAC15	ppa003646m
PpLAC16	ppa003663m
PpLAC17	ppa003714m
PpLAC18	ppa014804m
PpLAC19	ppa015544m
PpLAC20	ppa015996m
PpLAC21	ppa016123m
PpLAC22	ppa016865m
PpLAC23	ppa017421m
PpLAC24	ppa018465m
PpLAC25	ppa019880m
PpLAC26	ppa021338m
PpLAC27	ppa022262m
PpLAC28	ppa022440m
PpLAC29	ppa025087m
PpLAC30	ppa025323m
PpLAC31	ppa027203m
NbLAC1	Niben101Scf03860g05002.1
NbLAC2	Niben101Scf03325g00011.1
NbLAC3	Niben101Scf00348g06006.1
NbLAC4	Niben101Scf03500g02002.1
NbLAC5	Niben101Scf00305g03001.1
NbLAC6	Niben101Scf00305g03012.1
NbLAC7	Niben101Scf00606g03012.1
NbLAC8	Niben101Scf20493g00012.1
NbLAC9	Niben101Scf09678g02002.1
NbLAC10	Niben101Scf03051g00009.1
NbLAC11	Niben101Scf02085g13010.1
NbLAC12	Niben101Scf14877g01011.1
NbLAC13	Niben101Scf05017g06020.1
NbLAC14	Niben101Scf14877g01012.1
NbLAC15	Niben101Scf00066g00002.1
NbLAC16	Niben101Scf08751g00024.1
NbLAC17	Niben101Scf03966g00001.1
NbLAC18	Niben101Scf34081g00020.1
NbLAC19	Niben101Scf01767g02001.1
NbLAC20	Niben101Scf03786g01009.1
NbLAC21	Niben101Scf00960g01013.1
NbLAC22	Niben101Scf02456g00011.1
NbLAC23	Niben101Scf09649g06016.1
NbLAC24	Niben101Scf06942g02033.1
NbLAC25	Niben101Scf02456g00016.1
NbLAC26	Niben101Scf00603g02008.1
NbLAC27	Niben101Scf01237g07008.1
NbLAC28	Niben101Scf10152g05002.1
NbLAC29	Niben101Scf08800g00001.1
NbLAC30	Niben101Scf17701g01014.1
NbLAC31	Niben101Scf03062g02024.1
NbLAC32	Niben101Scf02456g00015.1
NbLAC33	Niben101Scf02737g00001.1
NbLAC34	Niben101Scf09649g06014.1
AtLAC1	AT1G18140.1
AtLAC2	AT2G29130.1
AtLAC3	AT2G30210.1
AtLAC4	AT2G38080.1
AtLAC5	AT2G40370.1
AtLAC6	AT2G46570.1
AtLAC7	AT3G09220.1
AtLAC8	AT5G01040.1
AtLAC9	AT5G01050.1
AtLAC10	AT5G01190.1
AtLAC11	AT5G03260.1
AtLAC12	AT5G05390.1
AtLAC13	AT5G07130.1
AtLAC14	AT5G09360.1
AtLAC15	AT5G48100.1
AtLAC16	AT5G58910.1
AtLAC17	AT5G60020.1
