# Supplementary material for: PbrmiR397a regulates lignification during stone cell development in pear fruit
Source: Plant Biotechnol J. 2018 Jun 21;17(1):103–17. doi: 10.1111/pbi.12950 (PMC6330545; doi:10.1111/pbi.12950)
Supplement: Supplementary file 10 — Table S2 RPKM (Reads Per Kilobases of transcript per Million mapped reads) values of LAC genes during the six stages of fruit development in six pear cultivars. [file PBI-17-103-s006.xlsx]

## Sheet: Sheet1
Table S2 RPKM (Reads Per Kilobases of transcript per Million mapped reads) values of LAC genes during the six stages of fruit development in six pear cultivars.
Gene	Dangshansuli (P. bretschneideri)						Hosui (P. pyrifolia)						Yali (P. bretschneideri)						Kuerlexiangli (P. sinkiangensis)						Nanguoli (P. ussuriensis)						Starkrimson (P. communis)
	15 DAF	36 DAF	81 DAF	111 DAF	145 DAF	167 DAF	15 DAF	30 DAF	55 DAF	85 DAF	115 DAF	130 DAF	15 DAF	30 DAF	55 DAF	85 DAF	115 DAF	130 DAF	15 DAF	30 DAF	55 DAF	85 DAF	115 DAF	145 DAF	15 DAF	30 DAF	55 DAF	85 DAF	115 DAF	145 DAF	15 DAF	30 DAF	55 DAF	85 DAF	100 DAF	115 DAF
PbrLAC1	499.581	1570.44	170.819	66.3333	0.0973934	0.409175	1569.56	974.162	1.10067	7.88253	0.340837	0.962766	1117.99	958.491	2.55714	2.51455	1.10527	0.103301	42.0098	119.003	25.215	6.43028	2.39023	0.980832	0.604458	46.2547	2.86662	3.47628	0.125014	0.209984	98.0136	5.31617	0.550301	5.31096	0.329719	0
PbrLAC2	297.513	1238.62	97.815	110.521	0	0.81835	1020.26	765.846	0.489188	7.05898	0.45445	0.427896	1061.38	852.322	1.32971	2.85744	0.44211	0	21.1605	64.5082	21.5513	5.37614	1.55365	0.653888	0.201486	42.0969	0.373907	3.8127	0	0.104992	53.4318	0.577844	0.22012	4.1187	0.219813	0.105066
PbrLAC3	113.813	78.5389	21.4801	6.47059	0	0	298.204	80.2149	0.122516	0.47144	0	0.107165	113.004	52.614	0.81975	0.801515	0	0	12.0539	32.9454	4.64181	2.53447	0.119725	0.109176	0.100923	3.01974	0.249717	0.337016	0	0	7.64677	0.231551	0	0.542904	0.220206	0
PbrLAC4	4.75473	2.57647	0.513266	0.103077	0.0979179	0	3.4545	1.94765	0.122956	0	0	0	0.325268	0.721915	0	0.114913	0	0	0	0.635839	0	0.105982	0	0	0.202571	0.209006	0	0.112742	0	0	0	0	0.110653	0.108971	0	0
PbrLAC5	6.76298	3.58326	0.963672	0.322549	0	0	1.08099	1.08349	0	0	0	0	1.01783	0	0.107266	0	0	0	0	0.110538	0	0	0	0	0	0	0	0	0	0	0.232022	0	0.115419	0	0	0
PbrLAC6	-	-	-	-	-	-	-	-	-	-	-	-	-	-	-	-	-	-	-	-	-	-	-	-	-	-	-	-	-	-	-	-	-	-	-	-
PbrLAC7	-	-	-	-	-	-	-	-	-	-	-	-	-	-	-	-	-	-	-	-	-	-	-	-	-	-	-	-	-	-	-	-	-	-	-	-
PbrLAC8	1.17811	0.47288	0.20348	0.10216	0	0	1.48363	1.28688	0	0.234462	0	0	2.36407	0.613279	0.203843	0.341673	0	0	2.89404	0.525152	0.214746	0.210079	0	0	1.10423	4.2465	3.47738	4.02261	1.12112	1.25542	0.661387	0	0.219337	0.324003	0.21903	0
PbrLAC9	2.55225	0.939075	0.404084	0.304313	0	0.101209	3.39957	1.40557	0.484002	0.349207	0.112408	0.42336	4.90813	2.33429	0.70841	0.452344	0.218712	0.102206	3.69462	1.46003	0.746298	0	0	0.215652	0.797401	2.26251	0	0.332848	0.123688	0.103879	1.42288	1.14344	0.108893	0	0.326224	0.103953
PbrLAC10	1.90921	2.83949	0.763644	0.479246	0	0.0956336	5.3538	3.98439	0.228669	0	0.106215	0.100009	8.06562	3.06878	0.573756	1.17542	0	0	5.33358	1.18251	1.10815	0.197102	0.11173	0	1.88368	2.23504	0.466084	1.04837	0	0	3.10267	0.432177	0.205789	0	0	0
PbrLAC11	-	-	-	-	-	-	-	-	-	-	-	-	-	-	-	-	-	-	-	-	-	-	-	-	-	-	-	-	-	-	-	-	-	-	-	-
PbrLAC12	-	-	-	-	-	-	-	-	-	-	-	-	-	-	-	-	-	-	-	-	-	-	-	-	-	-	-	-	-	-	-	-	-	-	-	-
PbrLAC13	43.4641	26.0907	4.98712	0.465831	0	0.116196	15.3516	15.11	0	0.133639	0	0	20.2121	19.9247	0	0	0	0	1.17825	0	0	0	0	0	0	0	0	0	0	0	1.63357	0	0	0	0	0
PbrLAC14	0.110239	0	0	0	0	0	0	0	0	0	0	0	0.442427	0.210417	0.104908	0.117228	0	0	0	0	0	0	0	0	0	0	0	0	0	0	0.113461	0	0	0	0	0
PbrLAC15	107.06	552.342	49.4917	21.3654	0.0894103	0	215.653	184.127	0.224545	1.18807	0	0.196411	275.424	234.295	0.939017	1.99365	0.507339	0.0948335	7.33236	4.45122	2.37417	4.54837	0.877725	0.100048	0.184971	11.5462	0.228839	1.85304	0	0	69.3636	3.81946	0	2.98508	0.302693	0
PbrLAC16	-	-	-	-	-	-	1.20191	3.08019	0	0	0	0	2.36627	3.62082	0	0	0.105444	0	0.0989567	0.100557	0.2056	0	0	0	0	1.18994	0	0	0	0	0.105536	0	0.104998	0	0	0
PbrLAC17	4.10857	0.0907025	0.390293	0.195951	0.465361	0.684286	0.875611	1.72785	1.16871	3.59775	3.36572	2.14678	0.721398	1.37238	1.07522	1.6384	0.105624	0.197435	0.396502	0.805831	0.926778	1.30959	0.114209	0.104146	0	0.198662	0	0.107163	0.597335	2.70901	0.422866	0	0	0	0	0
PbrLAC18	214.216	877.684	78.4852	40.2386	0.0932312	0.195845	208.203	449.39	0.117071	4.16701	0.108757	0	150.411	380.209	0.0979145	0	0.317412	0	19.6604	106.753	12.3782	0.302729	0.114404	0.208648	0	1.79102	0	0.107346	0	0	0.211795	0.11063	0.105357	0	0	0
PbrLAC19	-	-	-	-	-	-	-	-	-	-	-	-	-	-	-	-	-	-	-	-	-	-	-	-	-	-	-	-	-	-	-	-	-	-	-	-
PbrLAC20	8.12791	85.547	6.67771	8.48632	0	0	10.0655	21.2481	0.124975	0.240452	0	0	18.0733	31.9715	0	0.584003	0	0	0.211998	0.323141	0.770812	0.430891	0.122129	0	0	5.62962	0	0	0	0	1.35657	0.708597	0.11247	0.996843	0	0
PbrLAC21	4.98055	1.31008	8.35522	22.1366	2.30452	2.62218	6.77519	0.127329	0	0.115993	0	0	0.212646	0	0	0	0.217942	0	8.99948	0	0	0.311789	0	0	0.794593	3.58677	0	0	0	0	0	0	0.10851	0.427441	0.216717	0
PbrLAC22	1.72899	0.0954249	0.102653	0	0	0	2.18785	0.129843	0.368867	0	0	0	0.108423	0	0	0	0	0	0.417146	0	0	0	0	0	0	0	0	0	0	0	0	0	0	0	0	0
PbrLAC23	8.79544	3.36877	36.3402	34.3673	4.32097	5.14351	16.0346	0.127329	0.361724	0	0.672074	0	2.65807	0	0.100845	0	0.108971	0.101846	31.6005	0	0.212477	0	5.53793	5.47977	28.9033	16.8066	0	0	0.123253	0.103513	0	2.39276	30.8168	3.09895	1.08358	1.03587
PbrLAC24	0.106532	0	0.2024	0.101617	0	0	1.36223	0	0	0	0	0	0.213775	0	0	0	0	0	0.925289	0	0	0	1.06609	0.648102	0.499258	0.103023	0	0	0	0	0	0	4.69071	0	0	0.208273
PbrLAC25	0	0	0	0.10216	0	0	-	-	-	-	-	-	-	-	-	-	-	-	-	-	-	-	-	-	-	-	-	-	-	-	-	-	-	-	-	-
PbrLAC26	1.27612	0.281723	0.202042	0.608625	0.481805	0.809675	2.94629	0.127779	0.242001	0	0.56204	1.48176	4.05454	1.52236	0	0	0.218712	0	43.9249	0	0.106614	0.104297	10.169	19.6243	90.4053	0.102841	2.34298	0.110949	0	0.311637	9.41288	265.62	90.5994	0.214476	0.217482	0.207905
PbrLAC27	-	-	-	-	-	-	-	-	-	-	-	-	-	-	-	-	-	-	-	-	-	-	-	-	-	-	-	-	-	-	-	-	-	-	-	-
PbrLAC28	0.741784	0	0.603992	0.404321	0.288065	0	0	0.381986	0.964596	0.231985	0	0.105467	0	0.101133	0.100845	0	0	0	0	0	0.318716	0	0	0.214893	10.1311	0.512395	0.245761	0	0	0.207027	0.218133	0	0.21702	0.534302	0	0
PbrLAC29	-	-	-	-	-	-	-	-	-	-	-	-	-	-	-	-	-	-	-	-	-	-	-	-	-	-	-	-	-	-	-	-	-	-	-	-
PbrLAC30	-	-	-	-	-	-	-	-	-	-	-	-	-	-	-	-	-	-	-	-	-	-	-	-	-	-	-	-	-	-	-	-	-	-	-	-
PbrLAC31	0.837433	0.831939	1.59104	1.3979	2.46617	1.594	0.22309	0.754672	0	0	0	0.104183	0.840227	1.89814	1.79311	2.44895	1.07644	2.31394	0	0	0.314836	0.205329	0	0	0	0.202463	0	0.218426	0	0	0.107739	0	0	0	0.107039	0
PbrLAC32	10.5783	7.75323	84.2092	121.285	23.1964	14.0946	4.84702	1.27105	7.46248	1.73683	2.01268	0.736974	9.97678	7.36977	3.42271	2.58727	12.7272	4.47334	0.71461	1.76355	0.954467	0	1.05859	3.64676	14.7733	2.35288	4.53858	0.220729	1.23036	0.72332	1.742	0.227482	6.60748	4.05356	0.216336	0.723831
PbrLAC33	0.113353	0.300292	0	0	0	0	0	0	0	0	0	0	0.113731	0	0	0	0	0	0	0	0	0	0	0	0	0	0	0	0	0	0	0	0	0	0	0
PbrLAC34	1.24454	1.99818	0	0	0	0	0.602805	0	0	0	0	0	1.02166	0.539885	0	0	0	0	0.109187	0.110953	0	0	0	0	0	0	0	0	0	0	0	0	0	0	0	0
PbrLAC35	48.4006	72.6589	12.9682	11.0092	2.92381	1.41735	120.475	79.3314	0	0.407529	0	0.123516	58.7726	66.8006	0	0	0.255239	0	11.0187	26.8969	0	0	0.413979	0	1.86115	1.20017	0.287819	0.129479	0	0	25.0354	1.06752	3.43115	0.876034	0.634511	0.121314
PbrLAC36	2.89806	0.787432	3.91774	3.29597	0.404002	0.42433	1.18775	0	0	0.122007	0	0	0.447343	0	0	0.118531	0	0	1.82868	0	0	0.109319	0	0.113018	0	1.72468	0	0	0	0	0	0.239698	0.114136	0.112401	0.227954	0.108958
PbrLAC37	1.79138	0	0.113448	0	0.21643	0.11366	0.127259	0	0	0	0	0	0	0	0	0	0	0	0	0	0	0	0	0.242181	0	0	2.76968	0	0	0	0	0	0	0.12043	0	0
PbrLAC38	0	0.104836	0.112777	0.226484	0.107575	0	0	0.142648	0	0	0	0	0.23823	1.58622	0	0	0	0	0.687427	0	0.119021	0.116434	0	0	0.890195	0.459236	0	0	0	0	0	0.12765	0	0	0	0
DAF,Day After Flowering
