# Supplementary material for: PbrmiR397a regulates lignification during stone cell development in pear fruit
Source: Plant Biotechnol J. 2018 Jun 21;17(1):103–17. doi: 10.1111/pbi.12950 (PMC6330545; doi:10.1111/pbi.12950)
Supplement: Supplementary file 11 — Table S3 RPKM values of LAC genes during fruit development in two apple cultivars. [file PBI-17-103-s007.xlsx]

## Sheet: 工作表1
Table S3 RPKM values of LAC genes during fruit development in two apple cultivars.
Gene	red fleshed apple					white flesh Gala
	Dev_A1_65 DAF	Dev_A1_85 DAF	Dev_A1_110 DAF	Dev_A1_120 DAF	Dev_A1_130 DAF	Dev_RG_65 DAF	Dev_RG_85 DAF	Dev_RG_110 DAF	Dev_RG_120 DAF	Dev_RG_130 DAF
MdLAC1	14	0	0	16	4	5	0	1	0	0
MdLAC2	0	0	0	0	0.0466538	0.0475244	0	0	0	0
MdLAC3	0	0.147938	0.0679271	1.69201	0	0	0	0	0	0
MdLAC4	0.0580994	0.787608	0.271228	7.04984	0	0	0	0	0	0
MdLAC5	2.30767	0	0.0673312	0.875046	0	0.0552783	0	0	0	0
MdLAC6	-	-	-	-	-	-	-	-	-	-
MdLAC7	0	0	0	0	0	0	0	0	0	0
MdLAC8	0	0	0	0.145586	0	0	0	0	0	0.0629727
MdLAC9	0	0	0	0	0	0.0542318	0	0	0	0
MdLAC10	0	0	0	0	0	0	0	0	0	0
MdLAC11	0	0.0370008	0	0.0551988	0	0	0	0.0679351	0	0
MdLAC12	0.398866	0.0375494	0.103447	1.12034	0	0.084929	0	0.0689422	0	0
MdLAC13	78.7213	0.313555	53.4341	68.4949	112.437	96.4509	60.3917	59.0505	41.8367	18.3256
MdLAC14	0.465618	0.0493126	0.407562	1.25062	0.109492	2.95568	0.402935	0.905401	0.456014	0.381848
MdLAC15	0	0	0	0.0524145	0	2.18534	0.057417	0.516067	0.243677	0
MdLAC16	0.111096	0.0470635	0.064829	0.210632	0.57474	7.13203	2.15353	1.20975	0.489618	0.182217
MdLAC17	0.111096	0.0470635	0.064829	0.210632	0.57474	7.13203	2.15353	1.20975	0.489618	0.182217
MdLAC18	0.258118	0.0874776	0.180748	0	1.26251	0	0	0.0803063	0	0
MdLAC19	19.2643	0.155942	7.73304	21.4027	34.1631	2.05747	0.59463	2.19509	2.04292	2.41505
MdLAC20	20.4088	1.79587	14.8426	13.0894	21.0197	33.5976	7.29513	6.783	4.32972	3.24477
MdLAC21	0.725388	0.256081	0.211648	1.68093	0.909749	13.843	5.27297	7.71088	4.55857	1.18977
MdLAC22	0.060449	0	0.0705492	0	0.113719	0.463362	0.0836979	0.18807	0.118404	0
MdLAC23	-	-	-	-	-	-	-	-	-	-
MdLAC24	0	0	0	0.230063	0.0570691	1.10455	0	0.283146	0.237682	0
MdLAC25	-	-	-	-	-	-	-	-	-	-
MdLAC26	0.297865	0	0.139054	0.150597	0.0560353	5.53685	0.32994	0.648706	0.233377	0
MdLAC27	22.7325	2.21627	6.7599	72.5808	0	0.0596755	0	0	0.121992	0.272405
MdLAC28	0	0	0	0.150324	0	0	0	0	0	0
MdLAC29	-	-	-	-	-	-	-	-	-	-
MdLAC30	-	-	-	-	-	-	-	-	-	-
MdLAC31	0	0	0	0	0	0	0.0843179	0	0	0
MdLAC32	-	-	-	-	-	-	-	-	-	-
MdLAC33	1.72791	0.0914996	2.07964	2.11577	15.034	147.972	31.1769	14.1958	15.7064	6.14051
MdLAC34	0	0	0	0	0	0	0	0	0	0
MdLAC35	0.0634831	0	0	0.962889	0	0	0	0	0	0
MdLAC36	-	-	-	-	-	-	-	-	-	-
MdLAC37	0	0	0	0	0	0.0492323	0	0	0	0
MdLAC38	0	0	0	0.0709295	0	0	0	0	0	0
MdLAC39	-	-	-	-	-	-	-	-	-	-
MdLAC40	0	0	0.0748125	0	0	0.0614204	0.0887557	0.199435	0	0
MdLAC41	-	-	-	-	-	-	-	-	-	-
MdLAC42	0	0	0.179901	0.454614	0.241652	5.02169	1.13829	0.399649	0.503218	0.224734
MdLAC43	0	0	0	0	0	0	0	0	0	0
MdLAC44	0	0	0	0.0973412	0	0.0737907	0	0	0	0
MdLAC45	-	-	-	-	-	-	-	-	-	-
MdLAC46	0.124798	0	0.072825	0	0	0.179366	0	0	0	0
MdLAC47	0	0	0	0.169999	0.126509	0.0644349	0.0931118	0	0	0.29413
MdLAC48	0	0.0533747	0	0.159252	0	0	0.0872254	0	0	0
DAF,Day After Flowering
