# Supplementary material for: PbrmiR397a regulates lignification during stone cell development in pear fruit
Source: Plant Biotechnol J. 2018 Jun 21;17(1):103–17. doi: 10.1111/pbi.12950 (PMC6330545; doi:10.1111/pbi.12950)
Supplement: Supplementary file 12 — Table S4 RPKM values of LAC genes during the four stages of fruit development in three peach cultivars. [file PBI-17-103-s008.xlsx]

## Sheet: Sheet1
Table S4 RPKM values of LAC genes during the four stages of fruit development in three peach cultivars.
Gene	M				N				Z
	S1	S2	S3	S4	S1	S2	S3	S4	S1	S2	S3	S4
PpLAC1	3.72063	2.03113	1.7578	1.51865	3.6997	71.1394	1.18701	0.404928	4.6389	1.90022	1.00686	0
PpLAC2	3.95285	0.339098	0	0	0.9265	0.743404	0	0	1.52077	0.346083	0	0
PpLAC3	2.60202	2.15129	1.02115	0.653069	1.51868	9.78713	0	0.203155	3.89305	1.21336	0.224511	0
PpLAC4	11.6924	0.227227	0.279448	0.436871	3.8097	3.09564	0	0	5.94449	0.782686	0	0
PpLAC5	0	0	0	0	0	0	0	0	0	0	0	0
PpLAC6	0	0	0	0	0	0	0	0	0	0	0	0
PpLAC7	0	0	0	0.224588	0	0	0	0	0.26194	0	0	0
PpLAC8	0	0.233628	0	0	0	0	0	0	0	0.357659	0	0
PpLAC9	0.704016	0	0.288845	0	0.262521	0.441343	0	0.210706	0.614439	0.269669	0	0
PpLAC10	0.469344	0.58717	0.481409	1.01601	0.700056	1.10336	0.9265	0.316059	0.965548	0.359558	0.349284	0
PpLAC11	134.936	341.498	238.779	131.066	50.754	65.2085	53.2223	138.855	51.6129	52.4056	113.401	55.2525
PpLAC12	1.17336	30.1806	2.88845	3.61249	1.13759	8.82687	4.42661	1.68565	3.51108	3.68547	2.9107	0.975761
PpLAC13	1.99825	0	0	0.226181	0.701297	0	0.206254	126.12	0	0	0	5.49839
PpLAC14	0.705264	0	0	0	1.66558	0.552657	0.206254	0	1.14312	0	0	0
PpLAC15	30.4246	4.14689	2.13711	3.53085	20.7477	39.5189	1.86954	0	23.9114	4.53461	2.23188	0.369177
PpLAC16	0.592977	4.03561	14.1107	10.6115	2.65339	9.03313	22.7868	13.9494	2.21798	4.27016	8.82583	14.547
PpLAC17	19.2315	3.1083	5.48893	5.86115	13.0953	5.39155	2.93438	1.17976	16.9781	4.66697	1.89641	3.97337
PpLAC18	0.581534	0.814828	0	0	0	0	0	0	0	0	0	0
PpLAC19	0.705264	0.352927	0.482262	0	0.525973	0.663189	0	0.21108	0.703461	0	0	0
PpLAC20	0	0	0	0	0	0	0	0	0	0	0	0
PpLAC21	0	0	0	0	0.260675	0.766921	0	0	0	0	0	0
PpLAC22	0	0	0	0	0	0	0	0	0	0	0	0
PpLAC23	1.82254	0.342012	0	0	1.18931	0.428452	0.299812	0	0.937344	0.349056	0	0
PpLAC24	0	0	0	0	0.873965	0	0	0	0.250475	0	0.332231	0
PpLAC25	0	0	0	0	0	0	0	0	0	0	0	0
PpLAC26	0.345886	0	0.283822	0	0.515911	0	0	0	0.431252	0	0	0
PpLAC27	0	0	0	0	0.223717	0	0	0	0	0	0	0
PpLAC28	4.74382	0.712167	0	0.228204	8.40239	6.80273	0.312148	0	7.71857	0.635981	0	0
PpLAC29	0	0	0	0	0	0	0	0	0	0	0	0
PpLAC30	0	0	0	0	0	0	0	0	0	0	0	0
PpLAC31	0.592977	0	0	0	0.442231	0.22304	0	0	0.443596	0	0	0
M N Z, three peach cultivar; S1, young fruit stage; S2, first expanding stage; S3, second expanding stage; S4, stop expanding stage; RPKM, Reads Per Kilobases per Millionreads;DAF, Day After Flowering
