# Supplementary material for: PbrmiR397a regulates lignification during stone cell development in pear fruit
Source: Plant Biotechnol J. 2018 Jun 21;17(1):103–17. doi: 10.1111/pbi.12950 (PMC6330545; doi:10.1111/pbi.12950)
Supplement: Supplementary file 13 — Table S5 RPKM values of LAC genes during the seven stages of strawberry fruit development. [file PBI-17-103-s009.xlsx]

## Sheet: Sheet1
Table S5 RPKM values of LAC genes during the seven stages of strawberry fruit development.
Gene	open flower	2-4DAF	6-7DAF	8-10DAF	10-13DAF	15DAF	Turning
FvLAC1	219.637	377.079	135.91	79.5714	34.7943	17.8007	0.271548
FvLAC2	2.03185	1.32316	0.895596	0.459307	0.543007	0.764271	0.214886
FvLAC3	2.84412	1.29962	0.317082	0.138711	0.270828	0.0344802	0.951523
FvLAC4	3.43129	1.90975	1.78292	1.17002	1.33297	1.41976	2.79177
FvLAC5	0.614967	0.339462	0.230349	0.214738	0.218583	0.114772	0.0183984
FvLAC6	2.7274	1.22085	0.448007	1.77305	0.387184	1.17453	0.167938
FvLAC7	3.48501	2.69226	2.93954	1.97445	0.894261	1.4573	0.112123
FvLAC8	32.8521	10.9933	4.50078	1.26802	0.225428	0.924531	0
FvLAC9	28.7389	21.4515	10.1585	3.63822	0.753606	3.8532	0.0209318
FvLAC10	31.7179	26.5425	7.6548	1.59891	0.669297	1.15896	0.0620038
FvLAC11	8.02144	7.21951	4.97504	6.25312	5.24979	2.64203	2.4021
FvLAC12	0.199827	0.139552	0.0230952	0.098279	0	0.167049	0.0279424
FvLAC13	1.36392	0.853559	0.229524	0.908339	0.0545653	0.258414	0.0360032
FvLAC14	0.299551	0.111003	0.104608	0.255968	0.156096	0.0505427	0
FvLAC15	51.6102	13.0667	7.22078	2.23827	0.318111	2.70155	0.00518002
FvLAC16	0.0223281	0	0	0.0203324	0	0.00510147	0
FvLAC17	1.42998	0.637028	0.447761	0.734289	0.196798	0.378417	0.00980633
FvLAC18	0.200885	0.0415633	0.0412192	0.43842	0.0650146	0.480406	0.0044105
FvLAC19	3.86279	2.81424	0.37828	0.161003	0.280226	0.820795	0.100503
FvLAC20	0	0.127647	0	0	0	0.0112573	0
FvLAC21	37.8788	59.2135	35.5814	9.35415	0.425673	12.5842	0.00875037
FvLAC22	0	0.0255295	0	0	0.023057	0.00562863	0.00857406
FvLAC23	1.28445	0.450008	0.370698	0.119172	0.246246	0.25382	0.3072
FvLAC24	22.6373	49.4384	18.0872	14.9971	39.4796	8.78084	2.44839
FvLAC25	45.94	21.1693	7.30049	5.74792	2.63475	3.7486	0.530228
FvLAC26	0.196127	0.088933	0	0	0	0	0
FvLAC27	3.32309	0.849989	0.478173	0.949506	0.973978	0.758391	0.858114
FvLAC28	2.07466	3.25203	1.02376	0.0634737	0	0.0473078	0
FvLAC29	85.2869	44.4003	11.0525	2.89323	0.958802	2.3484	0.277448
FvLAC30	17.9879	4.64764	2.08299	1.11649	0.398124	0.695482	0.00933004
FvLAC31	0	0.0228598	0.0246349	0	0.0231818	0	0
FvLAC32	0	0	0	0	0	0	0
FvLAC33	1.07112	0.436794	0.320949	0.50171	0.220154	0.592173	0.271617
FvLAC34	7.28887	7.37865	7.75137	8.70565	7.59043	8.85582	11.8863
FvLAC35	24.7287	5.36192	7.98816	3.97463	1.28331	2.56363	0.0154219
FvLAC36	16.0676	5.6658	3.0136	1.04315	0.534726	1.70148	0.00430298
FvLAC37	0.0564026	0.100358	0.050709	0	0	0	0
RPKM,Reads Per Kilobases per Millionreads;DAF,Day After Flowering
