# Supplementary material for: PbrmiR397a regulates lignification during stone cell development in pear fruit
Source: Plant Biotechnol J. 2018 Jun 21;17(1):103–17. doi: 10.1111/pbi.12950 (PMC6330545; doi:10.1111/pbi.12950)
Supplement: Supplementary file 14 — Table S6 Correlation analysis between SNPs of PbrLACs and stone cell content in 60 pear varieties. [file PBI-17-103-s010.xlsx]

## Sheet: Sheet1
Table S6 Correlation analysis between SNPs of PbrLACs and stone cell content in 60 pear varieties.
Gene	Chromosome NO.	Location	the amount of varieties have reference nucleotide at this location in low stone cell content group	the amount of varieties have mutant nucleotide at this location in low stone cell content group	the amount of varieties have reference nucleotide at this location in high stone cell content group	the amount of varieties have mutant nucleotide at this location in high stone cell content group	Reference nucleotide	Mutant nucleotide	P-value of Fisher's exact test
PbrLAC1	Chr4	4594401	25	5	20	10	T	C	0.232598
PbrLAC1	Chr4	4594433	29	1	30	0	C	T	1
PbrLAC1	Chr4	4594505	30	0	29	1	T	C	1
PbrLAC1	Chr4	4594636	28	2	23	7	A	T	0.145499
PbrLAC1	Chr4	4594660	30	0	25	5	G	A	0.0521855
PbrLAC1	Chr4	4594917	19	11	15	15	C	T	0.434816
PbrLAC1	Chr4	4594982	29	1	30	0	A	G	1
PbrLAC1	Chr4	4595245	30	0	29	1	G	A	1
PbrLAC1	Chr4	4595275	29	1	28	2	G	A	1
PbrLAC1	Chr4	4595359	30	0	29	1	G	A	1
PbrLAC1	Chr4	4595683	27	3	26	4	A	T	1
PbrLAC1	Chr4	4595689	30	0	29	1	C	A	1
PbrLAC1	Chr4	4595851	30	0	29	1	G	A	1
PbrLAC1	Chr4	4595880	29	1	29	1	A	C	1
PbrLAC1	Chr4	4596038	29	1	30	0	G	A	1
PbrLAC1	Chr4	4596270	30	0	29	1	T	A	1
PbrLAC1	Chr4	4596291	30	0	29	1	G	C	1
PbrLAC1	Chr4	4596510	29	1	30	0	G	A	1
PbrLAC1	Chr4	4596599	30	0	29	1	A	G	1
PbrLAC1	Chr4	4596649	12	18	12	18	T	C	1
PbrLAC1	Chr4	4596659	30	0	28	2	C	T	0.491525
PbrLAC1	Chr4	4596661	30	0	29	1	G	A	1
PbrLAC1	Chr4	4596905	24	6	28	2	G	A	0.254214
PbrLAC1	Chr4	4596907	30	0	29	1	G	A	1
PbrLAC1	Chr4	4597215	30	0	29	1	C	G	1
PbrLAC1	Chr4	4597251	27	3	30	0	G	A	0.237288
PbrLAC1	Chr4	4597256	27	3	29	1	G	A	0.611954
PbrLAC1	Chr4	4597555	3	27	0	30	G	A	0.237288
PbrLAC1	Chr4	4597564	25	5	28	2	A	G	0.42381
PbrLAC1	Chr4	4597772	22	8	25	5	C	T	0.532092
PbrLAC1	Chr4	4598013	24	6	26	4	A	T	0.730642
PbrLAC1	Chr4	4598079	24	6	25	5	C	A	1
PbrLAC1	Chr4	4598205	3	27	5	25	C	T	0.706469
PbrLAC1	Chr4	4598244	26	4	23	7	C	T	0.506178
PbrLAC1	Chr4	4598496	19	11	16	14	C	A	0.60095
PbrLAC1	Chr4	4598568	27	3	30	0	T	C	0.237288
PbrLAC1	Chr4	4598742	2	28	5	25	T	C	0.42381
PbrLAC1	Chr4	4598831	29	1	29	1	G	A	1
PbrLAC1	Chr4	4598910	11	19	11	19	A	G	1
PbrLAC1	Chr4	4599119	30	0	28	2	T	G	0.491525
PbrLAC1	Chr4	4599121	9	21	7	23	G	T	0.771024
PbrLAC1	Chr4	4599165	28	2	27	3	C	A	1
PbrLAC1	Chr4	4599167	30	0	26	4	A	G	0.1124
PbrLAC1	Chr4	4599169	30	0	25	5	G	C	0.0521855
PbrLAC1	Chr4	4599385	30	0	29	1	T	C	1
PbrLAC1	Chr4	4599392	30	0	29	1	T	A	1
PbrLAC1	Chr4	4599494	16	14	13	17	A	G	0.605807
PbrLAC1	Chr4	4599568	12	18	16	14	T	G	0.437895
PbrLAC1	Chr4	4599583	28	2	27	3	A	G	1
PbrLAC1	Chr4	4599680	3	27	7	23	T	C	0.298979
PbrLAC1	Chr4	4599826	30	0	29	1	C	G	1
PbrLAC2	Chr12	6002762	24	6	29	1	T	C	0.10279
PbrLAC2	Chr12	6002806	28	2	30	0	C	T	0.491525
PbrLAC2	Chr12	6002894	29	1	25	5	T	G	0.19451
PbrLAC2	Chr12	6002921	26	4	22	8	C	T	0.333412
PbrLAC2	Chr12	6003102	27	3	28	2	T	C	1
PbrLAC2	Chr12	6003116	29	1	30	0	A	G	1
PbrLAC2	Chr12	6003159	30	0	29	1	A	T	1
PbrLAC2	Chr12	6003160	30	0	29	1	C	G	1
PbrLAC2	Chr12	6003187	29	1	29	1	A	T	1
PbrLAC2	Chr12	6003375	29	1	30	0	A	G	1
PbrLAC2	Chr12	6003386	30	0	28	2	A	G	0.491525
PbrLAC2	Chr12	6003392	17	13	20	10	T	G	0.59591
PbrLAC2	Chr12	6003452	13	17	20	10	A	G	0.118765
PbrLAC2	Chr12	6003579	27	3	25	5	C	T	0.706469
PbrLAC2	Chr12	6003583	26	4	23	7	A	G	0.506178
PbrLAC2	Chr12	6003672	30	0	29	1	C	T	1
PbrLAC2	Chr12	6003708	23	7	21	9	T	C	0.771024
PbrLAC2	Chr12	6003709	29	1	27	3	G	C	0.611954
PbrLAC2	Chr12	6003732	29	1	30	0	G	A	1
PbrLAC2	Chr12	6003767	30	0	29	1	G	A	1
PbrLAC2	Chr12	6003783	29	1	30	0	C	G	1
PbrLAC2	Chr12	6003826	29	1	30	0	G	A	1
PbrLAC2	Chr12	6003870	22	8	27	3	C	T	0.18058
PbrLAC2	Chr12	6003889	30	0	29	1	G	A	1
PbrLAC2	Chr12	6003931	29	1	30	0	G	A	1
PbrLAC2	Chr12	6003932	26	4	27	3	G	A	1
PbrLAC2	Chr12	6003991	25	5	28	2	C	T	0.42381
PbrLAC2	Chr12	6004127	29	1	30	0	G	A	1
PbrLAC2	Chr12	6004228	29	1	29	1	C	T	1
PbrLAC2	Chr12	6004252	25	5	25	5	T	C	1
PbrLAC2	Chr12	6004329	27	3	28	2	C	T	1
PbrLAC2	Chr12	6004356	30	0	29	1	C	G	1
PbrLAC2	Chr12	6004575	29	1	29	1	G	A	1
PbrLAC2	Chr12	6004837	29	1	30	0	A	G	1
PbrLAC2	Chr12	6004870	30	0	29	1	G	A	1
PbrLAC2	Chr12	6004903	28	2	29	1	G	A	1
PbrLAC2	Chr12	6004927	29	1	30	0	T	C	1
PbrLAC2	Chr12	6004982	26	4	29	1	G	A	0.353256
PbrLAC2	Chr12	6004994	29	1	30	0	G	A	1
PbrLAC2	Chr12	6005189	29	1	30	0	T	C	1
PbrLAC2	Chr12	6005277	1	29	2	28	A	G	1
PbrLAC2	Chr12	6005461	25	5	29	1	T	C	0.19451
PbrLAC2	Chr12	6005468	25	5	29	1	G	A	0.19451
PbrLAC2	Chr12	6005645	29	1	30	0	G	A	1
PbrLAC2	Chr12	6005677	29	1	29	1	T	C	1
PbrLAC2	Chr12	6005757	29	1	30	0	T	G	1
PbrLAC2	Chr12	6005937	29	1	30	0	T	G	1
PbrLAC2	Chr12	6006000	30	0	29	1	G	A	1
PbrLAC2	Chr12	6006117	28	2	30	0	G	A	0.491525
PbrLAC2	Chr12	6006120	29	1	30	0	C	A	1
PbrLAC2	Chr12	6006136	29	1	30	0	T	C	1
PbrLAC2	Chr12	6006152	29	1	30	0	G	C	1
PbrLAC2	Chr12	6006406	30	0	27	3	C	A	0.237288
PbrLAC2	Chr12	6006418	11	19	18	12	A	C	0.120454
PbrLAC2	Chr12	6006425	29	1	30	0	A	G	1
PbrLAC2	Chr12	6006559	29	1	29	1	A	G	1
PbrLAC2	Chr12	6006672	29	1	30	0	G	A	1
PbrLAC2	Chr12	6006764	27	3	28	2	A	G	1
PbrLAC2	Chr12	6006868	26	4	28	2	T	C	0.670749
PbrLAC2	Chr12	6006911	27	3	28	2	C	A	1
PbrLAC2	Chr12	6006995	21	9	25	5	A	C	0.36036
PbrLAC2	Chr12	6007008	22	8	26	4	T	C	0.333412
PbrLAC2	Chr12	6007079	27	3	30	0	C	T	0.237288
PbrLAC2	Chr12	6007200	29	1	30	0	G	A	1
PbrLAC2	Chr12	6007236	26	4	28	2	C	T	0.670749
PbrLAC2	Chr12	6007319	28	2	30	0	A	G	0.491525
PbrLAC2	Chr12	6007404	30	0	29	1	G	A	1
PbrLAC2	Chr12	6007496	29	1	30	0	T	G	1
PbrLAC2	Chr12	6007571	29	1	29	1	A	G	1
PbrLAC2	Chr12	6007690	30	0	29	1	T	A	1
PbrLAC2	Chr12	6007758	29	1	29	1	T	C	1
PbrLAC2	Chr12	6008097	29	1	30	0	A	C	1
PbrLAC2	Chr12	6008115	28	2	30	0	T	G	0.491525
PbrLAC2	Chr12	6008288	28	2	29	1	C	T	1
PbrLAC2	Chr12	6008292	29	1	28	2	T	C	1
PbrLAC2	Chr12	6008307	29	1	29	1	A	G	1
PbrLAC2	Chr12	6008319	29	1	30	0	C	T	1
PbrLAC2	Chr12	6008320	28	2	30	0	G	A	0.491525
PbrLAC2	Chr12	6008424	30	0	29	1	A	G	1
PbrLAC2	Chr12	6008451	26	4	25	5	T	G	1
PbrLAC2	Chr12	6008488	28	2	30	0	G	A	0.491525
PbrLAC2	Chr12	6008618	27	3	25	5	C	A	0.706469
PbrLAC2	Chr12	6008640	27	3	24	6	T	G	0.471645
PbrLAC2	Chr12	6008683	28	2	29	1	A	G	1
PbrLAC2	Chr12	6008853	21	9	20	10	T	A	1
PbrLAC2	Chr12	6008858	30	0	27	3	A	G	0.237288
PbrLAC2	Chr12	6008942	29	1	30	0	G	A	1
PbrLAC2	Chr12	6009073	29	1	29	1	T	A	1
PbrLAC2	Chr12	6009074	25	5	29	1	A	T	0.19451
PbrLAC2	Chr12	6009098	29	1	30	0	C	T	1
PbrLAC2	Chr12	6009183	30	0	28	2	A	G	0.491525
PbrLAC2	Chr12	6009221	28	2	29	1	A	G	1
PbrLAC2	Chr12	6009274	30	0	29	1	G	A	1
PbrLAC2	Chr12	6009351	27	3	30	0	T	C	0.237288
PbrLAC18	Chr3	26248259	29	1	30	0	G	T	1
PbrLAC18	Chr3	26248325	29	1	30	0	A	G	1
PbrLAC18	Chr3	26248654	30	0	28	2	A	G	0.491525
PbrLAC18	Chr3	26248701	29	1	30	0	C	A	1
PbrLAC18	Chr3	26249063	30	0	29	1	A	G	1
PbrLAC18	Chr3	26249170	20	10	15	15	G	A	0.294912
PbrLAC18	Chr3	26249258	29	1	30	0	A	T	1
PbrLAC18	Chr3	26249259	30	0	29	1	G	T	1
PbrLAC18	Chr3	26249408	29	1	30	0	C	T	1
PbrLAC18	Chr3	26249416	29	1	30	0	G	A	1
PbrLAC18	Chr3	26249441	30	0	29	1	G	T	1
PbrLAC18	Chr3	26249553	22	8	21	9	A	T	1
PbrLAC18	Chr3	26249597	29	1	30	0	T	C	1
PbrLAC18	Chr3	26249717	30	0	28	2	G	T	0.491525
PbrLAC18	Chr3	26249720	30	0	28	2	A	G	0.491525
PbrLAC18	Chr3	26250165	29	1	29	1	C	T	1
PbrLAC18	Chr3	26250388	30	0	28	2	T	C	0.491525
PbrLAC18	Chr3	26250456	29	1	29	1	G	A	1
PbrLAC18	Chr3	26250541	28	2	29	1	A	G	1
PbrLAC18	Chr3	26250913	22	8	14	16	C	T	0.0640724
PbrLAC18	Chr3	26250991	29	1	29	1	T	A	1
PbrLAC18	Chr3	26250997	29	1	30	0	G	A	1
PbrLAC18	Chr3	26251177	30	0	29	1	G	C	1
PbrLAC18	Chr3	26251432	29	1	30	0	A	G	1
PbrLAC18	Chr3	26251506	23	7	18	12	G	A	0.266836
PbrLAC18	Chr3	26251818	29	1	29	1	A	G	1
PbrLAC18	Chr3	26251961	29	1	29	1	T	C	1
PbrLAC18	Chr3	26252018	29	1	30	0	G	A	1
PbrLAC18	Chr3	26252131	29	1	30	0	G	A	1
PbrLAC18	Chr3	26252364	30	0	28	2	G	A	0.491525
PbrLAC18	Chr3	26252565	29	1	30	0	T	C	1
PbrLAC18	Chr3	26252757	30	0	29	1	C	A	1
PbrLAC18	Chr3	26252906	30	0	29	1	A	G	1
PbrLAC18	Chr3	26253147	29	1	29	1	G	C	1
PbrLAC18	Chr3	26253188	29	1	29	1	T	A	1
PbrLAC18	Chr3	26253303	29	1	30	0	T	C	1
PbrLAC18	Chr3	26253343	29	1	29	1	C	T	1
PbrLAC18	Chr3	26253360	29	1	29	1	G	T	1
PbrLAC18	Chr3	26253370	29	1	30	0	C	A	1
PbrLAC18	Chr3	26253476	28	2	29	1	C	T	1
PbrLAC18	Chr3	26253550	30	0	29	1	C	A	1
PbrLAC18	Chr3	26253614	29	1	29	1	G	A	1
PbrLAC18	Chr3	26253882	30	0	28	2	G	A	0.491525
PbrLAC18	Chr3	26253904	30	0	29	1	G	A	1
PbrLAC18	Chr3	26253969	30	0	29	1	C	T	1
PbrLAC18	Chr3	26253974	29	1	29	1	C	T	1
PbrLAC18	Chr3	26254061	30	0	29	1	C	G	1

## Sheet: 工作表1
4594401	25	5	20	10		4594401	0.232598
4594433	29	1	30	0		4594433	1
4594505	30	0	29	1		4594505	1
4594636	28	2	23	7		4594636	0.145499
4594660	30	0	25	5		4594660	0.0521855
4594917	19	11	15	15		4594917	0.434816
4594982	29	1	30	0		4594982	1
4595245	30	0	29	1		4595245	1
4595275	29	1	28	2		4595275	1
4595359	30	0	29	1		4595359	1
4595683	27	3	26	4		4595683	1
4595689	30	0	29	1		4595689	1
4595851	30	0	29	1		4595851	1
4595880	29	1	29	1		4595880	1
4596038	29	1	30	0		4596038	1
4596270	30	0	29	1		4596270	1
4596291	30	0	29	1		4596291	1
4596510	29	1	30	0		4596510	1
4596599	30	0	29	1		4596599	1
4596649	12	18	12	18		4596649	1
4596659	30	0	28	2		4596659	0.491525
4596661	30	0	29	1		4596661	1
4596905	24	6	28	2		4596905	0.254214
4596907	30	0	29	1		4596907	1
4597215	30	0	29	1		4597215	1
4597251	27	3	30	0		4597251	0.237288
4597256	27	3	29	1		4597256	0.611954
4597555	3	27	0	30		4597555	0.237288
4597564	25	5	28	2		4597564	0.42381
4597772	22	8	25	5		4597772	0.532092
4598013	24	6	26	4		4598013	0.730642
4598079	24	6	25	5		4598079	1
4598205	3	27	5	25		4598205	0.706469
4598244	26	4	23	7		4598244	0.506178
4598496	19	11	16	14		4598496	0.60095
4598568	27	3	30	0		4598568	0.237288
4598742	2	28	5	25		4598742	0.42381
4598831	29	1	29	1		4598831	1
4598910	11	19	11	19		4598910	1
4599119	30	0	28	2		4599119	0.491525
4599121	9	21	7	23		4599121	0.771024
4599165	28	2	27	3		4599165	1
4599167	30	0	26	4		4599167	0.1124
4599169	30	0	25	5		4599169	0.0521855
4599385	30	0	29	1		4599385	1
4599392	30	0	29	1		4599392	1
4599494	16	14	13	17		4599494	0.605807
4599568	12	18	16	14		4599568	0.437895
4599583	28	2	27	3		4599583	1
4599680	3	27	7	23		4599680	0.298979
4599826	30	0	29	1		4599826	1
6002762	24	6	29	1		6002762	0.10279
6002806	28	2	30	0		6002806	0.491525
6002894	29	1	25	5		6002894	0.19451
6002921	26	4	22	8		6002921	0.333412
6003102	27	3	28	2		6003102	1
6003116	29	1	30	0		6003116	1
6003159	30	0	29	1		6003159	1
6003160	30	0	29	1		6003160	1
6003187	29	1	29	1		6003187	1
6003375	29	1	30	0		6003375	1
6003386	30	0	28	2		6003386	0.491525
6003392	17	13	20	10		6003392	0.59591
6003452	13	17	20	10		6003452	0.118765
6003579	27	3	25	5		6003579	0.706469
6003583	26	4	23	7		6003583	0.506178
6003672	30	0	29	1		6003672	1
6003708	23	7	21	9		6003708	0.771024
6003709	29	1	27	3		6003709	0.611954
6003732	29	1	30	0		6003732	1
6003767	30	0	29	1		6003767	1
6003783	29	1	30	0		6003783	1
6003826	29	1	30	0		6003826	1
6003870	22	8	27	3		6003870	0.18058
6003889	30	0	29	1		6003889	1
6003931	29	1	30	0		6003931	1
6003932	26	4	27	3		6003932	1
6003991	25	5	28	2		6003991	0.42381
6004127	29	1	30	0		6004127	1
6004228	29	1	29	1		6004228	1
6004252	25	5	25	5		6004252	1
6004329	27	3	28	2		6004329	1
6004356	30	0	29	1		6004356	1
6004575	29	1	29	1		6004575	1
6004837	29	1	30	0		6004837	1
6004870	30	0	29	1		6004870	1
6004903	28	2	29	1		6004903	1
6004927	29	1	30	0		6004927	1
6004982	26	4	29	1		6004982	0.353256
6004994	29	1	30	0		6004994	1
6005189	29	1	30	0		6005189	1
6005277	1	29	2	28		6005277	1
6005461	25	5	29	1		6005461	0.19451
6005468	25	5	29	1		6005468	0.19451
6005645	29	1	30	0		6005645	1
6005677	29	1	29	1		6005677	1
6005757	29	1	30	0		6005757	1
6005937	29	1	30	0		6005937	1
6006000	30	0	29	1		6006000	1
6006117	28	2	30	0		6006117	0.491525
6006120	29	1	30	0		6006120	1
6006136	29	1	30	0		6006136	1
6006152	29	1	30	0		6006152	1
6006406	30	0	27	3		6006406	0.237288
6006418	11	19	18	12		6006418	0.120454
6006425	29	1	30	0		6006425	1
6006559	29	1	29	1		6006559	1
6006672	29	1	30	0		6006672	1
6006764	27	3	28	2		6006764	1
6006868	26	4	28	2		6006868	0.670749
6006911	27	3	28	2		6006911	1
6006995	21	9	25	5		6006995	0.36036
6007008	22	8	26	4		6007008	0.333412
6007079	27	3	30	0		6007079	0.237288
6007200	29	1	30	0		6007200	1
6007236	26	4	28	2		6007236	0.670749
6007319	28	2	30	0		6007319	0.491525
6007404	30	0	29	1		6007404	1
6007496	29	1	30	0		6007496	1
6007571	29	1	29	1		6007571	1
6007690	30	0	29	1		6007690	1
6007758	29	1	29	1		6007758	1
6008097	29	1	30	0		6008097	1
6008115	28	2	30	0		6008115	0.491525
6008288	28	2	29	1		6008288	1
6008292	29	1	28	2		6008292	1
6008307	29	1	29	1		6008307	1
6008319	29	1	30	0		6008319	1
6008320	28	2	30	0		6008320	0.491525
6008424	30	0	29	1		6008424	1
6008451	26	4	25	5		6008451	1
6008488	28	2	30	0		6008488	0.491525
6008618	27	3	25	5		6008618	0.706469
6008640	27	3	24	6		6008640	0.471645
6008683	28	2	29	1		6008683	1
6008853	21	9	20	10		6008853	1
6008858	30	0	27	3		6008858	0.237288
6008942	29	1	30	0		6008942	1
6009073	29	1	29	1		6009073	1
6009074	25	5	29	1		6009074	0.19451
6009098	29	1	30	0		6009098	1
6009183	30	0	28	2		6009183	0.491525
6009221	28	2	29	1		6009221	1
6009274	30	0	29	1		6009274	1
6009351	27	3	30	0		6009351	0.237288
26248259	29	1	30	0		26248259	1
26248325	29	1	30	0		26248325	1
26248654	30	0	28	2		26248654	0.491525
26248701	29	1	30	0		26248701	1
26249063	30	0	29	1		26249063	1
26249170	20	10	15	15		26249170	0.294912
26249258	29	1	30	0		26249258	1
26249259	30	0	29	1		26249259	1
26249408	29	1	30	0		26249408	1
26249416	29	1	30	0		26249416	1
26249441	30	0	29	1		26249441	1
26249553	22	8	21	9		26249553	1
26249597	29	1	30	0		26249597	1
26249717	30	0	28	2		26249717	0.491525
26249720	30	0	28	2		26249720	0.491525
26250165	29	1	29	1		26250165	1
26250388	30	0	28	2		26250388	0.491525
26250456	29	1	29	1		26250456	1
26250541	28	2	29	1		26250541	1
26250913	22	8	14	16		26250913	0.0640724
26250991	29	1	29	1		26250991	1
26250997	29	1	30	0		26250997	1
26251177	30	0	29	1		26251177	1
26251432	29	1	30	0		26251432	1
26251506	23	7	18	12		26251506	0.266836
26251818	29	1	29	1		26251818	1
26251961	29	1	29	1		26251961	1
26252018	29	1	30	0		26252018	1
26252131	29	1	30	0		26252131	1
26252364	30	0	28	2		26252364	0.491525
26252565	29	1	30	0		26252565	1
26252757	30	0	29	1		26252757	1
26252906	30	0	29	1		26252906	1
26253147	29	1	29	1		26253147	1
26253188	29	1	29	1		26253188	1
26253303	29	1	30	0		26253303	1
26253343	29	1	29	1		26253343	1
26253360	29	1	29	1		26253360	1
26253370	29	1	30	0		26253370	1
26253476	28	2	29	1		26253476	1
26253550	30	0	29	1		26253550	1
26253614	29	1	29	1		26253614	1
26253882	30	0	28	2		26253882	0.491525
26253904	30	0	29	1		26253904	1
26253969	30	0	29	1		26253969	1
26253974	29	1	29	1		26253974	1
26254061	30	0	29	1		26254061	1
