# Supplementary material for: PbrmiR397a regulates lignification during stone cell development in pear fruit
Source: Plant Biotechnol J. 2018 Jun 21;17(1):103–17. doi: 10.1111/pbi.12950 (PMC6330545; doi:10.1111/pbi.12950)
Supplement: Supplementary file 15 — Table S7 Relative expression levels of lignin biosynthetic genes between PbrmiR397a overexpressing and wild‐type tobacco plants as determined by q‐PCR. [file PBI-17-103-s011.xlsx]

## Sheet: Sheet1
Table S7 Relative expression levels of lignin biosynthetic genes between 397a-8 overexpressing and wild type tobacco plants as determined by q-RT-PCR.
Gene	Abbreviation	Gene description	397a-8 line/WT
Laccase1	LAC1	lignin laccase	0.2
Laccase2	LAC2	lignin laccase	0.33
Laccase3	LAC3	lignin laccase	0.21
Laccase7	LAC7	lignin laccase	0.13
Laccase10	LAC10	lignin laccase	0.45
Laccase11	LAC11	lignin laccase	0.35
Laccase12	LAC12	lignin laccase	0.67
Laccase15	LAC15	lignin laccase	0.1
Laccase17	LAC17	lignin laccase	0.72
Laccase8	LAC8	lignin laccase	1.13
Laccase9	LAC9	lignin laccase	0.98
Laccase14	LAC14	lignin laccase	0.95
Laccase16	LAC16	lignin laccase	1.44
Laccase18	LAC18	lignin laccase	1.05
Laccase29	LAC29	lignin laccase	0.96
phenylalanine ammonia-lyase	PAL	lignin biosynthetic	1.2
Cinnamate-4-hydroxylase	C4H	lignin biosynthetic	0.95
4-Coumarate-CoA ligase	4CL1	lignin biosynthetic	1.7
	4CL2	lignin biosynthetic	1.6
Caffeoyl-CoA-3-O-methyl transferase	CCOMT	lignin biosynthetic	0.96
Cinnamyl-alcohol dehydrogenase	CAD	lignin biosynthetic	0.8
Cinnamoyl-CoA reductase	CCR	lignin biosynthetic	0.95
Catechol-O-methyl transferase	COMT	lignin biosynthetic	1.23
p-Coumarate 3-hydroxylase	C3H	lignin biosynthetic	1.05
Hydroxycinnamoyl Transferase	HCT	lignin biosynthetic	0.96
Peroxidase	POD	Lignin peroxidase	3.5
secretory peroxidase	PRX	Lignin peroxidase	2.1
UDP-glucuronosyltransferase	UGT72E	Monolignol glucosyltransferase	5.5
SDX of the second internode from two-month-old T3 transgentic and WT tobacco plants were used.
