# Supplementary material for: PbrmiR397a regulates lignification during stone cell development in pear fruit
Source: Plant Biotechnol J. 2018 Jun 21;17(1):103–17. doi: 10.1111/pbi.12950 (PMC6330545; doi:10.1111/pbi.12950)
Supplement: Supplementary file 16 — Table S8 Primers used in this study. [file PBI-17-103-s012.xlsx]

## Sheet: Sheet1
Table S8 Primers used in this study.
Abbreviation	Forward (5' to 3')	Reverse (5' to 3')	used for
PbrLAC1	GGCAAGACCTATCTGCTACGAA	GGGCATTGGTGGTTTGTCC	Qpcr
PbrLAC2	ATCCAGGCGTCGTTCCAAA	GGTGTCCGTCTTGAAGGGTTT	Qpcr
PbrLAC3	AAGACCGCCACCGCTACTT	TCAACCTTCAACGGAACCCTA	Qpcr
PbrLAC15	GTGGTAGAAGCTGATGCGATCT	AAATGTGGCACTGGGGAAA	Qpcr
PbrLAC18	CAGTCTAAAGGTGAAGCCTGGAA	GGTTTGCCCTGGTGTAATGAA	Qpcr
PbrLAC20	GGTGGATTGCGGTTCGTT	GGAGGTGGCAGCTTTTGATT	Qpcr
PbrmiR397a special	CGCTCATTGAGTGCAGCGTTGATG	provide by kit	Qpcr
PbrUGT72E	TCGTCCTACAGTGCTTATCGTG	CGTACTTTCCTTCCGCTTCTTT	Qpcr
PbrPOD1	CAAGGGTTTGATGATGGTGG	CATTGCACTGCTGTCGGATC	Qpcr
PbrPOD2	GCTGCCGAAGAATCTGTTGC	TAGGAGCTGGAATGGCTAAGTT	Qpcr
PbrGAPDH	GTGCCCACTGTTGATGTTTCC	CCTTCTGACTCCTCCTTGATAGC	Qpcr
Nbactin	AATGGAACTGGAATGGTCAAGGC	TGCCAGATCTTCTCCATGTCATCCCA	Qpcr
NbPAL	GCAAACAGCTCAATCTTCCA	TCGACTTCTTTTGGCAACAC	Qpcr
NbPRX	CTTGCCAACAAGCTCCACTA	CAAAGGAAGGGGAAAAGTGA	Qpcr
NbCCR	TGTGTCTTCTGTTGCTGCTG	ATTCACTGTCCGACCAACAA	Qpcr
NbCAD	TGGAACATCTTGGTGCAGAT	ATGGCCAACAGGGACAGTAT	Qpcr
NbCOMT	ACATAACCCAGGAGGCAAAG	TTCCATGACCCAAGTGTTGT	Qpcr
NbCCOMT	ATTTTCGTGGATGCTGACAA	GTCGTAGCCAATCACACCAC	Qpcr
NbC4H	AGCAATGCTCTGAAATGTGC	CCTCAGTTGATCTCCCCTTC	Qpcr
NbC3H	AGCAGTGGCCTTTAACAACA	GTCACCATCACACTTCAAAGG	Qpcr
Nb4CL1	GGTTACACACTGGCGACATTGG	GGAACTTCTCCTGCTTGCTCATC	Qpcr
Nb4CL2	AAGGACGAGCAAGCAGGAG	AAGGATTTTGCCAGATGGAG	Qpcr
NbPOD	CTGCTTTGTCCAGGGATGTG	CGAGCAACAAGGGCTAGAATAT	Qpcr
NbHCT	GGTCTGATATGGCTCGTGGTC	AGAGTGGGAGGTGGCTGGTA	Qpcr
NbUGT72E	AAGCACTGCGACCTGATGAC	GACCAACTGGGTAGATTGGAAA	Qpcr
NbLAC1	CGAAGGTTTATCGGTTGCC	ACCATACTCCTGGATTGTCAGC	Qpcr
NbLAC2	TTATGGACGCCCCTATCGC	TGGAACTTTCGCTGGGTATTT	Qpcr
NbLAC3	ATGCTCCTAGCTGAATGGTGG	TGTGATGGACAATTTGAGACGG	Qpcr
NbLAC5	CCCTGGCTAATCATACCTTCAC	GAACTTGGCTGGCACGAAC	Qpcr
NbLAC7	CCACCTGTCTAAATGGAACTCG	ATTCGTCCTTAGGTTGGCTGT	Qpcr
NbLAC8	GAAGTGGATGGGCAGATGG	AAGGGTTGTGGAAAAGGGTAA	Qpcr
NbLAC9	CTTTGCCCTACCCATTCCC	CTTCTTGCCTGGCTCCACTAG	Qpcr
NbLAC10	ATTGTGACGAGGGAGGGTGA	GCCTGTTTGAATGGGGCAT	Qpcr
NbLAC11	GGCACTATGTCTCCTGCCTCA	CCACTGCGAAGTTGTCTCACTC	Qpcr
NbLAC12	CTCAGCCTGCACAAGCTATCA	CCATCTGCCCATCCATTACG	Qpcr
NbLAC14	GCCAGTTACCAGGACCGACA	TCTGCCCATGCACTTCTTAGTT	Qpcr
NbLAC15	AAGCCGATGCAGTTTATGTCA	AGTCGTTTGTTGGGGATTAGG	Qpcr
NbLAC16	TCGTGTTGTTGCTAGGGAAGG	TGTATCGGGCATTGGGTGA	Qpcr
NbLAC17	CTGGTGGTTGGGTTGCTATTC	CAGTTGGGGAGGTCTTTTGG	Qpcr
NbLAC18	CTCCTCTTACAGCCAACCTCAA	AATGCCAGTTCCAACGACAA	Qpcr
NbLAC19	TCGTCAGCGAAGGTAGGGA	CAGGTATGGCTTGGGTTGG	Qpcr
NbLAC20	CGATCTTTACCCTTGCTCCTC	GCATCTACCGCGACAACTTTC	Qpcr
NbLAC24	GGGCAGTCATTCGTTTCGT	GGTGGCTCCATTGTCTGTTTCT	Qpcr
NbLAC29	TTCAGCATAGCAAATCACAACC	ATTATCAAAGGCAGCAGGACC	Qpcr
NbLAC32	CGTCGTCGAAAACGGAGTT	GGGGTGCGGGAAGGATTAT	Qpcr
PbrLAC1outer	provide by kit	CGGGGAAATCCGTGGTAAA	verified the cleavage of PbrmiR397a using 5' RACE
PbrLAC1inner	provide by kit	GGGCATTGGTGGTTTGTCC	verified the cleavage of PbrmiR397a using 5' RACE
PbrLAC2outer	provide by kit	CAAATGGATAGGGTGGTTCTCA	verified the cleavage of PbrmiR397a using 5' RACE
PbrLAC2inner	provide by kit	GGTGTCCGTCTTGAAGGGTTT	verified the cleavage of PbrmiR397a using 5' RACE
PbrLAC3outer	provide by kit	TCAACCTTCAACGGAACCCTA	verified the cleavage of PbrmiR397a using 5' RACE
PbrLAC3inner	provide by kit	TAGCGGTGGCGGTCTTGTT	verified the cleavage of PbrmiR397a using 5' RACE
PbrLAC15outer	provide by kit	CGACGCCCAGAATGCTTGT	verified the cleavage of PbrmiR397a using 5' RACE
PbrLAC15inner	provide by kit	AAATGTGGCACTGGGGAAA	verified the cleavage of PbrmiR397a using 5' RACE
PbrLAC18outer	provide by kit	AGGCGGGTCTTTGTTAGGG	verified the cleavage of PbrmiR397a using 5' RACE
PbrLAC18inner	provide by kit	GGTTTGCCCTGGTGTAATGAA	verified the cleavage of PbrmiR397a using 5' RACE
PbrLAC20outer	provide by kit	GTTGATGGAAGGGCAAAAGAG	verified the cleavage of PbrmiR397a using 5' RACE
PbrLAC20inner	provide by kit	TTGGTTATCGGGTGCTCGTA	verified the cleavage of PbrmiR397a using 5' RACE
NbLAC1outer	provide by kit	AACCGATAAACCTTCGTCCC	verified the cleavage of PbrmiR397a using 5' RACE
NbLAC1inner	provide by kit	CGTGCTTGTAAAAGTGCGGTAG	verified the cleavage of PbrmiR397a using 5' RACE
NbLAC3outer	provide by kit	AGTGTTGGCTACAGGGGTGG	verified the cleavage of PbrmiR397a using 5' RACE
NbLAC3inner	provide by kit	TGTGATGGACAATTTGAGACGG	verified the cleavage of PbrmiR397a using 5' RACE
NbLAC10outer	provide by kit	GAGGATGACTTTCAGCACCAAG	verified the cleavage of PbrmiR397a using 5' RACE
NbLAC10inner	provide by kit	GGTGGAGTTGTCAAAAGTGCC	verified the cleavage of PbrmiR397a using 5' RACE
NbLAC11outer	provide by kit	CAAAACAGGAATGCCAGTCAG	verified the cleavage of PbrmiR397a using 5' RACE
NbLAC11inner	provide by kit	TGAACTTCCAAGTGACAATGCA	verified the cleavage of PbrmiR397a using 5' RACE
NbLAC12outer	provide by kit	TGGATGACTTTCAGCACCAAG	verified the cleavage of PbrmiR397a using 5' RACE
NbLAC12inner	provide by kit	CCTCCACCCGTTTGTAGAGC	verified the cleavage of PbrmiR397a using 5' RACE
NbLAC17outer	provide by kit	CGAATAGCAACCCAACCACC	verified the cleavage of PbrmiR397a using 5' RACE
NbLAC17inner	provide by kit	CAACCACCAGAAGGGACACC	verified the cleavage of PbrmiR397a using 5' RACE
PbrLAC1-LUC	atcgccgtgtaaccgctcgagGGTTTAGCACCTAATGTCTCGGA	gatttcagcgaattggaattcGACTAGGGCATTGGTGGTTTGT	verified the cleavage of PbrmiR397a using luciferase assay
PbrLAC2-LUC	atcgccgtgtaaccgctcgagGGTATAGCACCTAATGTATCAGATGCT	gatttcagcgaattggaattcGACTAGGGCATTGGTGGTTTGT	verified the cleavage of PbrmiR397a using luciferase assay
PbrLAC3-LUC	atcgccgtgtaaccgctcgagAATTGGTTGTGATTTTAGGTGAATGG	gatttcagcgaattggaattcAGGTTTGTTGTTACAAGAACATTTGTT	verified the cleavage of PbrmiR397a using luciferase assay
PbrLAC15-LUC	atcgccgtgtaaccgctcgagTGAGATTCCGATCATCTTCGGA	gatttcagcgaattggaattcTTTGGTCTTGAGCAGAACATTTGT	verified the cleavage of PbrmiR397a using luciferase assay
PbrLAC18-LUC	atcgccgtgtaaccgctcgagCCATTGTACAATTGTTCCAAAAAGG	gatttcagcgaattggaattcGGGTCTGGCTAACATGAGGAAA	verified the cleavage of PbrmiR397a using luciferase assay
PbrLAC20-LUC	atcgccgtgtaaccgctcgagGGAGGTCCCCATTATTCTTGG	gatttcagcgaattggaattcCTTGGTTTTGAGGAGGACGTTT	verified the cleavage of PbrmiR397a using luciferase assay
NbLAC1-LUC	atcgccgtgtaaccgctcgagCATGAAGCTGTAGTTGTTCTAGCTGA	gatttcagcgaattggaattcGAACCTTGATTAGCTGTGACAATTACA	verified the cleavage of PbrmiR397a using luciferase assay
NbLAC3-LUC	atcgccgtgtaaccgctcgagAATCTGATACCGAAGCTGTGATTAAT	gatttcagcgaattggaattcTAATGTAAAGTGGCTATTGCTGTAACA	verified the cleavage of PbrmiR397a using luciferase assay
NbLAC10-LUC	atcgccgtgtaaccgctcgagTTGCTGATCCTGAAGCCATCA	gatttcagcgaattggaattcGAGTTGTCAAAAGTGCCTTGGC	verified the cleavage of PbrmiR397a using luciferase assay
NbLAC11-LUC	atcgccgtgtaaccgctcgagTCAAGGAAGTCCCAATCATCTTC	gatttcagcgaattggaattcGTTTTCAAAAGAACATTTGTGGTCTG	verified the cleavage of PbrmiR397a using luciferase assay
NbLAC12-LUC	atcgccgtgtaaccgctcgagTCAAGGAAGTTCCAATCATCTTAGG	gatttcagcgaattggaattcGTTTTCAAAAGAACATTAGTTGTCTGTC	verified the cleavage of PbrmiR397a using luciferase assay
NbLAC17-LUC	atcgccgtgtaaccgctcgagTCCCCGTCATCTTTGGAGAA	gatttcagcgaattggaattcTGAGGTTTAGCTTTGAGAAGAACATT	verified the cleavage of PbrmiR397a using luciferase assay
PbrLAC1-LUCM	CAAGACCTATCTGCTACGAATCATCAATGCTAAACTCAATGAGGAGCTCTTCTTCAAAA	TTTTGAAGAAGAGCTCCTCATTGAGTTTAGCATTGATGATTCGTAGCAGATAGGTCTTG	verified the cleavage of PbrmiR397a using luciferase assay
PbrLAC2-LUCM	AGACTTACCTTCTACGAATCATCAATGCTAAGCTCAATGAGGAGCTCTTCTTCAAA	TTTGAAGAAGAGCTCCTCATTGAGCTTAGCATTGATGATTCGTAGAAGGTAAGTCT	verified the cleavage of PbrmiR397a using luciferase assay
PbrLAC3-LUCM	AAGACATACATGCTAAGAATCATCAATGCTAAACTGAATGAAGAGCTCTTCTTTAAGAT	ATCTTAAAGAAGAGCTCTTCATTCAGTTTAGCATTGATGATTCTTAGCATGTATGTCTT	verified the cleavage of PbrmiR397a using luciferase assay
PbrLAC15-LUCM	ACTTACCTTCTCCGCCTAATCAACGCTAAGCTCAATGACGAGCTCTTCTTTAGC	GCTAAAGAAGAGCTCGTCATTGAGCTTAGCGTTGATTAGGCGGAGAAGGTAAGT	verified the cleavage of PbrmiR397a using luciferase assay
PbrLAC18-LUCM	AAGACATACCTCTTGCGATTGATCAACGCTAAAGTCAATGATGAACTGTTTTTCAGCAT	ATGCTGAAAAACAGTTCATCATTGACTTTAGCGTTGATCAATCGCAAGAGGTATGTCTT	verified the cleavage of PbrmiR397a using luciferase assay
PbrLAC20-LUCM	GACATACCTTCTCCGGTTGATCAACGCCAATCTCAATGATGAGCTATTCTTTAGCAT	ATGCTAAAGAATAGCTCATCATTGAGATTGGCGTTGATCAACCGGAGAAGGTATGTC	verified the cleavage of PbrmiR397a using luciferase assay
NbLAC1-LUCM	AAAATCCTACATGTTAAGAGTCATCAATGCTAAACTCAATGAAGAACTTTTTTTCAAGAT	AAAATCCTACATGTTAAGAGTCATCAATGCTAAACTCAATGAAGAACTTTTTTTCAAGAT	verified the cleavage of PbrmiR397a using luciferase assay
NbLAC3-LUCM	AAAAACCTACATGTTACGAGTCATCAACGCTAAACTCAATGAAGAACTTTTTTTCAAAA	ATTTTGAAAAAAAGTTCTTCATTGAGTTTAGCGTTGATGACTCGTAACATGTAGGTTTT	verified the cleavage of PbrmiR397a using luciferase assay
NbLAC10-LUCM	AAAAACATATCTTCTCCGTATGATCAATGCTAAACTCAATGACGAGCTTTTCTTTAGCA	TGCTAAAGAAAAGCTCGTCATTGAGTTTAGCATTGATCATACGGAGAAGATATGTTTTT	verified the cleavage of PbrmiR397a using luciferase assay
NbLAC11-LUCM	AAAACATATCTTCTCCGTATGATCAATGCTAAACTCAATGATGAGCTTTTCTTCAGCA	TGCTGAAGAAAAGCTCATCATTGAGTTTAGCATTGATCATACGGAGAAGATATGTTTT	verified the cleavage of PbrmiR397a using luciferase assay
NbLAC12-LUCM	AAAAACATACCTTCTCCGTATGATCAATGCTAAACTCAATGACGAGCTTTTCTTCAGCAT	ATGCTGAAGAAAAGCTCGTCATTGAGTTTAGCATTGATCATACGGAGAAGGTATGTTTTT	verified the cleavage of PbrmiR397a using luciferase assay
NbLAC17-LUCM	GACGTATCTTCTTCGATTGGTCAATGCTAAACTTAATGATGAGCTTTTCTTCAGC	GCTGAAGAAAAGCTCATCATTAAGTTTAGCATTGACCAATCGAAGAAGATACGTC	verified the cleavage of PbrmiR397a using luciferase assay
PbrLAC1	GAAGATCTATGGTGTCGTCGATTCGATT	GGACTAGTACATTTTGGGAGATCCTTTGGA	subcellular localization
PbrLAC2	GAAGATCTATGGTGTGGTCGATTCGATT	GGACTAGTACATTTTGGGAGATCCTTTGGA	subcellular localization
PbrLAC18	GAAGATCTATGGCGTCTTCTATTCCTTTTTC	CGGCCTAGGACACTTTGGGAGATCGGAC	subcellular localization
PbrmiR397a	CAGATCTTGAAGAAACATCATTGAGTGCAGC	GGGTAACCGATAGAAACATAATTGGGTGCAGC	functional study
anti-PbrLAC1	CGGGATCCTATACTGGCACACTTGCTACCA	GCTCTAGACCGTGGTAAAAACCCCAC	functional study
anti-PbrLAC2	CGGGATCCTATACTGGCACACTTGCTAGC	GCTCTAGACCGTAGTAAAAACCCCACTTTT	functional study
anti-PbrLAC18	CGGGATCCTACAAAGAACACTCAAATTCTTCTTC	GCTCTAGAAATCGGTGGTGTAAACACTGT	functional study
pmiR397a(LG)	CCCAAGCTTTTGGCAAAGTGCTCATCTATT	CGGGATCCCGTATGAGCTCCAAATTCAACT	promoter functional study
pmiR397a(LG)1	CCCAAGCTTATAAGCAGAGAATCGGTTGC	CGGGATCCCGTATGAGCTCCAAATTCAACT	promoter functional study
pmiR397a(LG)1m	CCCAAGCTTATAGGCAGAGAATCGGTTGC	CGGGATCCCGTATGAGCTCCAAATTCAACT	promoter functional study
pmiR397a(LG)2	CCCAAGCTTAATCGGTTGCATCAATCAAAAC	CGGGATCCCGTATGAGCTCCAAATTCAACT	promoter functional study
pmiR397a(LG)D	CAGACAAGGCAAAACCAGAAAACGATTTCAAATCGGTTGCATCAATCAAAAC	TTTCCGCAGTTTTGATTGATGCAACCGATTTGAAATCGTTTTCTGGTTTTGC	promoter functional study
Restriction site and protection base was underlined
